# Supplementary material for: Improvement of Albendazole Bioavailability with Menbutone Administration in Sheep
Source: Animals (Basel). 2022 Feb 14;12(4):463. doi: 10.3390/ani12040463 (PMC8868263; doi:10.3390/ani12040463)
Supplement: Supplementary file 1 [file animals-12-00463-s001.zip]

Archive with 1 entries (1 files):
- animals-1545204-supplementary.pdf
